# Supplementary material for: A simplified low-cost and reliable plant genomic DNA extraction method for PCR-based genotyping and screening
Source: Plant Methods. 2025 Dec 10;22:2. doi: 10.1186/s13007-025-01480-8 (PMC12801886; doi:10.1186/s13007-025-01480-8)
Supplement: Supplementary file 2 — Supplementary material 2. Table S1. Cost comparison of this DNA extraction method and commercial kits. [file 13007_2025_1480_MOESM2_ESM.xlsx]

## Sheet: Sheet1
	Cost comparison of this DNA extraction method and comercial kits
		Stock cost £	Cost per sample £	Collection tube/sample	2 ml microc tubes/sample
	Collection microtubes QIAGEN, Cat. No. 19560, 10x 96/pk	74.55	0.776
	Microtube 8-cap strips QIAGEN, Cat. No.19566,960/pk	13.42	0.139
	4.5 mm stainless-steel ball bearing ( 3000 pcs, Amazon)	16.07	0.005
	Pipette Tips, 50 to 1000 μL (1000/pk)	14.23	0.056
	2 ml microc tubes (2000 Sarstedt Ltd, Cat. no. 72.695.400)	65.39	0.033
		for 100ml	0.5ml
	100 mM Tris-HCl, pH 9.5	0.68	0.0034
	1 M KCl	0.3	0.0015
	10 mM EDTA	0.22	0.001
			0.3ml
	70% (v/v) ethanol	0.28	0.00084
			0.4ml
	Isopropanol	1.4	0.0056
				0.99	0.11
	Dneasy Plant mini kit ( 250, Cat No 69106)	920	3.68
	Gen Elute Plant Genomic DNA Miniprep kit (G2N350)	1290	3.69
